# Supplementary material for: Bipartite graphs in systems biology and medicine: a survey of methods and applications
Source: Gigascience. 2018 Feb 19;7(4):giy014. doi: 10.1093/gigascience/giy014 (PMC6333914; doi:10.1093/gigascience/giy014)
Supplement: Supplemental material [file giy014_supp.xlsx]

## Sheet: Example_bipartite
U1	V4
U1	V6
U2	V2
U2	V3
U2	V9
U2	V13
U3	V2
U3	V5
U3	V7
U3	V12
U4	V1
U4	V7
U5	V7
U5	V10
U6	V1
U6	V6
U6	V9
U6	V10
U6	V12
U7	V12
U7	V13
U8	V4
U8	V6
U9	V3
U9	V6
U9	V8
U9	V11
U9	V13
U10	V6
U10	V12
U11	V3
U11	V8
U11	V12
U12	V1
U12	V12
U13	V2
U13	V5
U13	V7
U13	V8
U13	V10
U13	V11
U14	V5
U14	V7
U15	V4
U15	V9
U15	V12

## Sheet: Example_Unipartite1
V1	V6
V1	V7
V1	V9
V1	V10
V1	V11
V1	V12
V2	V3
V2	V5
V2	V7
V2	V8
V2	V9
V2	V10
V2	V11
V2	V12
V3	V11
V3	V12
V3	V13
V4	V6
V4	V9
V4	V12
V5	V7
V5	V8
V5	V10
V5	V11
V5	V12
V6	V8
V6	V9
V6	V10
V6	V11
V6	V12
V6	V13
V7	V8
V7	V10
V7	V11
V7	V12
V8	V10
V8	V11
V8	V12
V8	V13
V9	V10
V9	V12
V9	V13
V10	V11
V10	V12
V11	V13

## Sheet: Example_Unipartite2
U1	U6
U1	U8
U1	U9
U1	U10
U1	U15
U2	U3
U2	U6
U2	U7
U2	U9
U2	U11
U2	U13
U2	U15
U3	U4
U3	U5
U3	U6
U3	U7
U3	U10
U3	U11
U3	U13
U3	U14
U3	U15
U4	U6
U4	U12
U4	U14
U5	U6
U5	U9
U5	U11
U5	U13
U6	U7
U6	U8
U6	U9
U6	U10
U6	U11
U6	U12
U6	U13
U6	U15
U7	U9
U7	U10
U7	U11
U7	U15
U8	U9
U8	U10
U8	U15
U9	U10
U9	U11
U9	U12
U9	U13
U10	U11
U10	U15
U11	U13
U11	U15
U12	U13
U13	U14

## Sheet: Nestedness_Bipartite
U1	V1
U1	V2
U1	V3
U1	V4
U1	V5
U1	V7
U1	V8
U1	V9
U1	V10
U1	V11
U1	V12
U1	V13
U2	V1
U2	V3
U2	V4
U2	V5
U2	V6
U2	V7
U2	V8
U2	V10
U2	V11
U3	V1
U3	V2
U3	V3
U4	V1
U4	V2
U4	V5
U5	V2
U6	V2
U6	V4
U7	V1
U7	V2
U8	V1
U8	V2
U8	V3
U9	V1
U9	V2
U9	V3
U10	V1
U10	V2
U11	V2
U12	V1
U12	V2
U13	V1
U14	V1
U15	V1

## Sheet: Nestedness_Unipartite1
V1	V2
V1	V3
V1	V4
V1	V5
V1	V6
V1	V7
V1	V8
V1	V9
V1	V10
V1	V11
V1	V12
V1	V13
V2	V3
V2	V4
V2	V5
V2	V7
V2	V8
V2	V9
V2	V10
V2	V11
V2	V12
V2	V13
V3	V4
V3	V5
V3	V6
V3	V7
V3	V8
V3	V9
V3	V10
V3	V11
V3	V12
V3	V13
V4	V5
V4	V6
V4	V7
V4	V8
V4	V9
V4	V10
V4	V11
V4	V12
V4	V13
V5	V6
V5	V7
V5	V8
V5	V9
V5	V10
V5	V11
V5	V12
V5	V13
V6	V7
V6	V8
V6	V10
V6	V11
V7	V8
V7	V9
V7	V10
V7	V11
V7	V12
V7	V13
V8	V9
V8	V10
V8	V11
V8	V12
V8	V13
V9	V10
V9	V11
V9	V12
V9	V13
V10	V11
V10	V12
V10	V13
V11	V12
V11	V13
V12	V13

## Sheet: Nestedness_unipartite2
U1	U2
U1	U3
U1	U4
U1	U5
U1	U6
U1	U7
U1	U8
U1	U9
U1	U10
U1	U11
U1	U12
U1	U13
U1	U14
U1	U15
U2	U3
U2	U4
U2	U7
U2	U8
U2	U9
U2	U10
U2	U12
U2	U13
U2	U14
U2	U15
U3	U4
U3	U5
U3	U6
U3	U7
U3	U8
U3	U9
U3	U10
U3	U11
U3	U12
U3	U13
U3	U14
U3	U15
U4	U5
U4	U6
U4	U7
U4	U8
U4	U9
U4	U10
U4	U11
U4	U12
U4	U13
U4	U14
U4	U15
U5	U6
U5	U7
U5	U8
U5	U9
U5	U10
U5	U11
U5	U12
U6	U7
U6	U8
U6	U9
U6	U10
U6	U11
U6	U12
U7	U8
U7	U9
U7	U10
U7	U11
U7	U12
U7	U13
U7	U14
U7	U15
U8	U9
U8	U10
U8	U11
U8	U12
U8	U13
U8	U14
U8	U15
U9	U10
U9	U11
U9	U12
U9	U13
U9	U14
U9	U15
U10	U11
U10	U12
U10	U13
U10	U14
U10	U15
U11	U12
U12	U13
U12	U14
U12	U15
U13	U14
U13	U15
U14	U15

## Sheet: Bipartite_modularity
U1	V1
U1	V2
U1	V3
U1	V4
U2	V1
U2	V2
U2	V3
U2	V4
U3	V1
U3	V2
U3	V3
U3	V4
U4	V5
U4	V6
U5	V5
U5	V6
U6	V6
U7	V7
U7	V8
U7	V9
U8	V7
U8	V8
U8	V9
U9	V7
U9	V8
U9	V9
U10	V7
U10	V8
U10	V9
U11	V7
U11	V8
U11	V9
U12	V10
U12	V11
U12	V12
U12	V13
U13	V10
U13	V11
U13	V13
U14	V10
U14	V11
U14	V12
U14	V13

## Sheet: Modularity_unipartite1
V1	V2
V1	V3
V1	V4
V2	V3
V2	V4
V3	V4
V5	V6
V7	V8
V7	V9
V8	V9
V10	V11
V10	V12
V10	V13
V11	V12
V11	V13
V12	V13

## Sheet: Modularity_unipartite2
U1	U2
U1	U3
U2	U3
U4	U5
U4	U6
U5	U6
U7	U8
U7	U9
U7	U10
U7	U11
U8	U9
U8	U10
U8	U11
U9	U10
U9	U11
U10	U11
U12	U13
U12	U14
U12	U15
U13	U14
U13	U15
U14	U14

## Sheet: Bipartite_Mixed
U1	V1
U1	V2
U1	V3
U1	V5
U1	V7
U1	V9
U1	V10
U1	V11
U1	V12
U2	V1
U2	V2
U2	V3
U2	V5
U2	V6
U2	V7
U2	V9
U2	V10
U2	V11
U2	V12
U3	V1
U3	V2
U3	V5
U3	V6
U3	V7
U3	V10
U3	V11
U5	V1
U5	V2
U5	V3
U5	V4
U5	V5
U5	V6
U6	V1
U6	V2
U6	V3
U6	V4
U6	V5
U8	V1
U9	V1
U9	V2
U9	V3
U10	V1
U10	V2
U10	V3
U11	V1
U11	V2

[truncated: 2 more sheets: Mixed_unipartite1, Mixed_unipartite2]
